# Supplementary material for: Understanding perceived value in tourism: Insights from destinations facing crises
Source: PLoS One. 2025 Sep 2;20(9):e0331144. doi: 10.1371/journal.pone.0331144 (PMC12404436; doi:10.1371/journal.pone.0331144)
Supplement: S1 File — (XLSX) [file pone.0331144.s001.xlsx]

## Sheet: English
Language	KN1	KN2	KN3	KN4	VM1	VM2	VM3	FF1	FF2	FF3	FF4	ER1	ER2	A1	A2	A3	A4	C	E1	E2	E3	E4	E5	PV1	PV2	PV3	PV4	PV5	S1	S2	S3	S4	L1	L2	L3	RA1	RA2	RA3	RA4	RA5	RA6	RA7	Co1	Co2	Co3	Co4	LTO1	LTO2	LTO3
English	7	6	6	6	5	5	5	5	6	5	6	3	3	4	7	5	5	4	6	5	5	5	3	6	4	5	5	5	4	5	4	5	2	6	7	6	6	7	3	5	4	6	5	1	5	5	5	4	6
English	6	6	6	5	6	7	7	7	7	6	7	5	4	3	7	6	5	5	5	3	5	5	5	4	3	3	6	5	6	6	4	6	5	6	7	5	5	6	7	6	5	5	6	6	6	5	4	6	5
English	6	6	4	6	3	5	4	5	2	6	5	7	7	5	7	6	7	4	5	5	4	5	4	2	3	4	6	4	5	5	3	5	6	7	5	6	5	6	5	4	4	4	5	4	6	5	5	5	4
English	6	6	7	6	6	4	2	7	7	6	2	7	7	7	7	7	6	6	3	3	3	3	3	7	7	7	6	6	6	6	7	6	7	7	7	2	3	2	2	7	7	3	4	3	4	5	7	5	5
English	5	5	4	4	5	4	3	3	4	5	5	5	4	4	6	7	7	6	6	6	4	5	5	2	5	3	4	4	3	5	4	5	5	5	5	5	5	4	4	6	5	5	7	7	6	2	2	4	1
English	5	6	7	7	6	4	2	7	6	4	4	6	7	7	7	7	7	7	7	7	7	5	4	7	7	7	7	7	7	7	7	7	7	7	7	7	7	6	6	7	6	5	5	5	6	5	5	5	6
English	7	7	7	5	7	5	6	5	6	4	6	5	5	3	5	7	7	7	7	6	3	5	7	5	5	5	4	5	3	2	5	5	6	7	7	5	5	4	6	6	4	6	4	5	4	5	5	4	6
English	5	4	4	3	4	6	7	7	6	7	6	3	5	6	7	7	7	7	6	5	5	4	4	6	5	2	4	4	5	4	6	4	6	4	5	2	4	4	6	5	5	5	4	6	4	5	6	4	4
English	7	7	7	7	1	1	1	7	2	1	3	7	7	7	1	7	7	3	3	3	3	2	7	7	7	7	6	5	6	6	7	7	5	6	6	6	6	5	6	5	5	5	5	5	6	5	5	5	4
English	3	5	4	4	4	5	2	7	5	6	5	2	5	4	4	7	7	6	7	5	6	7	4	7	5	5	5	7	2	5	4	4	4	6	7	4	4	5	5	4	6	4	6	4	5	4	6	4	6
English	7	7	7	7	1	3	1	7	7	3	3	7	7	7	1	7	7	1	1	1	1	1	1	7	7	7	7	7	7	7	7	7	7	7	7	7	7	7	7	7	3	3	3	5	2	3	5	5	2
English	6	4	5	4	3	5	3	4	7	6	3	4	6	7	5	7	7	7	7	7	6	6	3	5	6	4	3	4	3	6	4	7	4	2	5	3	5	4	5	4	4	4	4	5	6	4	3	5	4
English	7	7	7	7	1	3	3	6	3	3	4	6	7	7	7	7	7	3	4	5	5	5	2	6	6	7	7	7	7	7	7	7	7	7	7	7	7	7	7	7	3	4	4	3	3	3	6	3	5
English	5	6	5	5	1	1	3	6	2	2	3	6	7	7	1	7	7	3	6	5	4	4	5	7	7	7	7	7	7	7	7	7	7	7	7	5	5	5	6	7	3	3	4	3	4	4	7	5	4
English	6	6	5	5	4	3	3	7	7	3	1	7	7	7	1	7	7	2	3	3	3	5	1	7	7	7	5	6	7	7	7	7	7	6	6	3	4	4	4	5	3	3	4	6	1	2	7	3	3
English	3	3	5	5	2	3	1	7	7	7	2	7	7	7	1	7	7	1	1	5	3	3	7	7	7	7	7	7	7	7	7	7	7	7	7	3	4	4	3	5	4	3	4	3	3	3	7	7	3
English	6	6	4	6	5	3	5	6	3	1	5	7	7	7	5	6	6	2	6	4	5	3	6	6	7	7	5	6	6	7	6	7	6	7	7	4	6	5	6	4	5	6	6	4	5	6	4	4	5
English	7	7	7	7	1	3	1	7	7	7	2	7	7	7	1	7	7	7	7	7	7	7	5	5	7	7	7	7	7	7	7	7	7	7	7	5	6	6	5	6	6	6	5	5	6	5	3	3	3
English	6	7	7	7	1	5	1	5	1	1	1	7	7	7	1	7	7	7	7	7	7	7	7	7	7	7	7	7	7	7	7	7	7	7	7	7	7	7	6	6	4	4	5	6	7	5	1	1	5
English	6	6	6	6	1	3	2	3	6	3	4	5	3	7	1	7	7	7	7	4	6	6	1	2	4	4	4	3	3	4	1	6	6	4	5	5	4	4	4	4	4	4	4	4	4	4	4	4	4
English	3	6	6	6	1	5	1	5	1	1	1	7	4	7	2	3	6	5	7	6	7	7	7	5	4	3	4	2	4	5	3	7	6	2	4	6	5	6	6	6	5	7	5	4	5	6	6	6	6
English	7	7	7	7	1	5	6	5	5	2	4	6	5	4	3	4	6	7	5	4	5	4	3	4	4	4	4	5	4	5	5	5	5	2	4	6	6	6	6	6	6	6	6	6	6	6	6	6	6
English	5	5	6	7	1	4	2	2	2	3	1	6	4	4	3	5	6	7	6	6	6	7	5	4	4	4	4	4	4	4	4	5	4	5	4	4	5	5	6	6	6	2	5	6	5	6	5	5	5
English	3	6	6	6	7	5	1	6	1	1	3	6	6	6	1	4	6	4	6	5	6	7	2	5	6	6	6	6	6	6	6	6	6	7	7	7	7	7	6	6	7	7	7	5	5	5	5	5	6
English	7	6	4	5	6	6	5	6	2	6	6	6	6	7	7	5	6	6	7	7	6	6	6	7	6	6	5	4	5	7	6	7	7	7	7	6	7	6	7	6	5	6	6	6	5	5	6	5	5
English	4	4	5	5	2	1	1	2	2	4	3	4	4	1	2	6	4	6	6	6	5	3	5	4	4	5	5	5	5	5	3	5	5	3	5	3	2	5	3	3	3	3	4	4	4	4	4	5	4
English	7	7	7	7	2	2	1	4	1	2	1	4	3	3	1	2	6	4	4	3	4	4	6	3	3	3	3	1	2	3	3	4	4	1	2	3	2	5	3	4	4	3	3	3	4	3	3	4	4
English	5	3	7	7	1	7	5	3	4	7	7	2	4	7	3	7	7	5	7	5	6	4	5	7	7	7	3	5	7	7	7	7	7	7	7	2	3	4	3	3	5	6	5	4	4	4	6	5	6
English	4	4	5	5	1	4	4	5	2	1	5	4	5	1	6	5	4	5	4	5	5	5	4	5	5	4	5	5	6	5	6	5	4	5	5	5	5	5	5	6	6	5	5	6	6	5	5	6	6
English	6	7	7	7	1	4	1	4	1	6	7	7	7	6	2	7	7	6	6	6	6	6	5	4	6	6	6	5	6	6	4	6	6	4	5	6	6	6	6	6	7	7	7	7	7	6	7	6	6
English	4	6	6	6	6	6	3	5	2	5	2	7	7	7	2	5	6	6	6	6	6	6	6	6	5	6	2	2	6	6	6	6	6	4	6	4	4	5	5	5	5	5	4	3	5	5	7	4	7
English	6	6	5	5	1	6	1	6	1	2	1	6	4	6	1	6	6	2	4	5	4	5	3	4	4	4	6	4	5	5	6	6	6	5	5	7	7	7	7	7	6	6	6	6	6	6	7	6	6
English	2	5	6	6	1	5	1	7	1	2	1	4	5	6	4	5	5	2	6	3	7	5	2	2	5	5	3	6	5	5	5	5	5	5	5	6	5	6	7	6	6	6	6	6	5	5	7	6	7
English	3	7	7	7	1	7	1	6	6	5	1	6	6	7	4	6	7	6	7	6	7	6	5	7	7	7	5	6	6	6	6	7	7	6	7	6	5	6	5	6	6	7	6	5	6	6	6	6	6
English	5	7	6	6	1	2	3	7	7	6	6	4	4	6	6	7	6	3	3	2	2	3	2	6	5	6	7	4	6	7	5	6	7	5	6	4	4	3	4	4	3	3	3	4	4	4	4	7	5
English	7	6	7	6	1	1	1	6	6	6	7	6	6	6	5	6	6	1	3	2	3	2	4	4	4	4	4	3	6	6	5	6	7	5	6	7	7	7	6	7	6	6	7	6	6	6	5	6	6
English	4	5	7	7	1	4	1	5	5	3	1	5	4	5	4	7	5	7	7	7	7	7	5	6	6	6	4	4	5	6	5	5	5	6	5	5	4	4	5	5	4	6	5	4	7	6	5	5	7
English	7	7	5	5	5	7	7	7	7	7	7	7	6	7	7	6	7	7	7	7	7	7	7	7	7	7	7	7	7	7	7	7	7	6	7	7	7	7	7	7	7	7	7	7	7	7	7	5	5
English	7	7	7	7	1	1	1	5	1	5	1	7	5	5	1	7	6	4	7	5	6	5	1	4	5	6	5	4	4	5	5	5	5	5	5	3	6	6	6	6	7	7	7	7	7	7	7	5	7
English	3	7	7	7	1	4	1	1	1	5	1	2	5	5	4	7	7	4	6	6	6	6	2	5	6	6	6	4	4	3	3	4	4	2	5	7	7	7	7	7	6	6	6	7	6	6	6	5	5
English	4	4	7	5	4	4	4	4	5	5	4	5	5	4	5	7	4	4	4	4	5	5	5	5	5	5	4	4	4	5	5	5	5	5	5	5	4	5	5	4	4	5	5	5	4	5	5	5	5
English	7	7	7	7	3	4	2	4	1	7	7	7	4	6	1	7	6	4	5	6	6	6	6	5	5	5	6	6	6	6	6	6	6	6	6	6	4	4	4	4	5	6	6	6	4	6	6	6	5
English	4	5	6	6	5	5	3	4	1	1	1	1	1	5	6	7	5	7	6	5	5	5	3	4	5	5	5	6	6	6	6	6	6	5	6	4	4	4	4	4	4	4	4	4	4	4	4	4	4
English	5	5	4	5	4	4	4	5	4	5	4	4	5	5	5	7	5	5	5	6	6	6	5	6	5	6	5	5	5	5	6	6	6	6	5	4	4	5	4	5	4	4	4	4	4	4	4	4	4
English	4	4	2	6	1	4	2	1	1	2	1	6	4	5	5	5	6	6	6	6	5	5	6	4	4	4	5	5	6	6	6	6	5	3	5	7	7	7	5	7	7	6	5	4	4	3	2	6	6
English	3	4	4	5	4	4	5	4	4	5	5	4	5	5	5	7	6	1	6	6	7	6	6	5	5	6	5	5	6	5	6	7	5	5	6	4	5	6	6	6	6	6	6	5	5	5	6	5	5
English	3	4	5	5	1	4	4	6	6	1	1	5	6	5	7	7	6	1	6	7	6	3	2	4	5	5	4	6	6	6	7	6	6	5	6	4	5	6	6	6	6	6	6	6	4	4	3	5	4
English	3	4	5	5	1	4	4	6	6	1	1	5	4	5	7	7	6	1	6	7	6	3	2	4	5	5	4	6	6	6	7	6	6	5	6	4	5	6	6	6	6	6	6	6	5	5	4	3	5
English	1	7	7	7	5	5	7	7	1	7	6	7	4	7	6	7	7	5	7	6	7	6	7	7	7	7	7	7	3	1	1	7	7	7	7	6	6	6	1	3	4	5	6	7	7	5	1	1	1
English	5	6	7	6	4	5	2	3	3	3	3	6	3	6	4	5	5	4	4	3	4	4	4	4	4	4	5	5	5	5	4	6	6	5	3	6	6	6	4	4	5	6	6	6	6	4	5	5	6
English	6	7	7	7	7	7	6	5	5	6	6	7	7	7	6	7	7	4	7	7	7	7	7	7	7	7	6	6	7	7	7	7	7	6	7	7	7	4	4	4	4	4	4	3	3	5	5	5	5
English	5	4	7	6	4	4	5	5	3	5	4	4	3	6	5	4	6	6	5	4	5	4	5	6	2	3	5	4	4	2	6	2	4	3	4	4	3	3	5	3	4	3	5	4	4	3	4	4	5
English	5	4	7	6	4	4	5	5	3	5	4	4	3	6	5	4	6	6	5	4	5	6	2	3	4	4	2	4	3	4	4	3	4	5	4	4	3	3	5	3	4	4	3	5	4	4	3	3	4
English	7	7	7	7	1	4	2	3	1	1	1	7	7	5	5	7	5	7	6	4	4	4	2	5	4	5	7	7	7	7	7	7	7	7	7	3	7	7	5	7	7	7	7	7	7	7	7	5	7
English	6	6	7	6	1	3	4	4	1	4	4	4	6	6	3	5	7	7	5	3	5	3	1	5	3	5	6	1	1	3	7	7	5	3	3	3	6	6	5	4	7	7	7	7	7	6	7	5	5
English	6	6	7	6	1	3	4	5	1	4	4	4	6	6	3	7	6	7	5	3	5	3	1	5	3	5	6	7	1	3	7	7	5	3	3	3	6	6	5	4	7	7	7	7	7	6	7	5	5
English	7	7	7	7	1	6	6	7	1	1	1	7	7	6	4	7	7	2	4	4	4	4	1	1	7	7	7	7	7	7	7	7	7	4	7	7	7	7	7	7	7	7	7	7	7	7	7	7	7
English	7	7	7	7	1	4	1	3	1	1	1	7	7	7	1	7	7	7	7	5	5	5	1	4	7	7	7	4	7	7	7	7	7	4	7	3	7	7	6	7	7	7	7	7	7	7	7	7	7
English	7	7	7	7	1	7	1	6	1	5	1	7	7	6	4	7	7	3	5	4	4	5	4	5	7	7	3	4	6	7	7	7	6	6	5	6	6	6	5	7	7	7	6	6	7	7	7	7	7
English	6	5	5	1	5	2	6	1	1	1	6	6	6	2	6	6	4	4	4	5	5	4	1	5	5	6	2	2	6	5	6	6	6	6	6	6	5	5	5	6	6	6	6	6	5	4	6	6	5
English	7	7	7	7	1	4	7	4	1	1	1	7	7	7	1	7	7	1	5	4	4	4	1	6	7	6	7	6	7	7	7	7	7	7	7	3	6	7	5	6	7	7	7	7	7	7	7	4	5
English	7	7	7	7	1	5	6	6	1	1	1	5	7	7	3	7	7	5	7	4	4	2	3	6	7	6	6	6	6	6	6	6	7	5	6	3	5	6	6	6	6	7	7	7	6	6	7	4	6
English	5	5	6	3	3	5	3	3	3	6	3	6	6	6	4	7	6	4	5	4	5	5	4	6	6	6	5	5	6	6	6	6	6	6	6	3	3	3	5	5	5	5	5	5	5	5	7	7	7
English	6	6	6	4	5	4	4	4	4	5	3	5	5	6	5	6	6	5	5	4	5	4	4	6	6	6	6	6	6	7	7	7	7	7	7	4	4	4	5	5	5	5	5	5	5	5	6	6	6
English	5	5	6	4	4	5	5	5	5	6	4	5	5	5	5	5	5	5	5	4	4	4	4	6	6	6	6	6	6	7	7	7	7	7	7	4	4	4	5	5	5	5	5	5	5	5	6	6	6
English	7	7	7	6	6	6	3	3	3	6	3	6	6	6	4	7	7	3	6	5	6	5	5	6	6	6	6	6	6	7	7	7	7	7	7	4	4	4	5	5	5	5	5	5	5	5	6	6	6
English	5	7	7	7	1	7	7	1	3	5	1	7	7	5	7	7	5	7	7	7	5	3	5	7	7	1	4	7	7	7	7	7	7	7	7	5	7	7	7	4	7	7	4	4	4	7	7	3	4
English	5	7	6	7	7	1	7	7	1	4	5	7	7	7	5	7	7	5	7	7	7	5	3	5	7	7	4	7	7	7	7	7	7	7	7	5	7	7	7	4	7	7	4	4	4	7	7	3	4
English	6	7	7	7	1	7	7	1	4	5	1	7	7	7	5	7	7	5	7	7	7	5	3	5	7	1	4	7	7	7	7	7	7	7	7	6	7	7	7	4	7	4	4	4	7	7	3	4	7
English	6	7	7	7	1	4	4	7	1	7	7	7	7	7	7	7	7	7	7	7	7	7	7	7	7	7	1	1	7	7	7	7	7	7	7	4	4	4	4	4	4	4	4	4	4	4	4	4	4
English	7	7	7	1	7	5	1	2	6	1	7	7	7	5	7	7	5	7	6	7	7	4	5	6	7	2	3	7	7	7	7	7	7	7	5	6	7	7	7	7	7	6	6	5	5	7	1	6	7
English	6	7	7	7	3	5	5	4	2	1	1	6	5	7	4	7	6	5	5	7	7	7	5	6	6	6	3	3	7	6	6	6	7	7	7	7	7	7	5	6	6	6	6	5	4	6	7	4	5
English	6	7	7	7	4	5	4	6	1	3	3	6	6	7	3	7	7	7	6	6	7	7	5	6	7	7	4	3	7	7	6	7	7	7	7	5	5	5	5	5	5	3	4	4	5	4	3	3	5
English	6	7	7	7	1	4	7	4	2	6	1	5	4	7	5	7	6	4	6	7	7	6	4	5	6	7	3	4	7	7	7	7	6	7	7	4	6	5	6	4	5	4	4	4	4	4	5	5	5
English	7	7	7	7	1	7	6	2	2	5	1	7	7	7	6	7	7	1	7	7	7	7	3	7	6	7	3	4	7	7	7	7	7	7	7	5	7	7	7	4	5	7	6	5	4	5	7	2	2
English	5	6	6	1	4	5	6	5	3	6	3	5	4	6	4	5	6	4	5	3	3	5	5	4	5	6	6	6	5	6	4	5	7	4	6	4	5	6	3	4	5	6	3	5	2	5	5	3	4
English	5	6	4	6	1	2	5	6	3	5	4	6	4	7	6	6	6	6	5	6	5	5	4	5	6	4	6	5	7	5	6	6	4	6	7	5	4	6	4	4	6	6	5	6	5	6	5	7	5
English	5	5	6	6	1	4	4	7	1	7	7	7	7	7	1	7	7	7	7	7	7	6	6	7	7	7	6	5	5	7	7	7	7	7	7	7	7	7	6	6	6	5	4	4	5	5	4	5	5
English	4	7	7	7	1	3	4	7	1	7	1	5	7	7	1	7	7	1	1	2	4	3	4	4	5	7	3	3	7	7	7	7	7	7	7	6	7	7	7	7	7	7	5	5	5	5	6	6	5
English	7	4	7	1	7	1	4	5	3	7	1	4	7	7	7	6	7	7	7	7	7	7	5	5	5	5	4	4	4	6	6	5	5	5	6	4	4	4	4	4	4	4	4	4	4	4	4	4	4
English	4	7	7	7	7	7	7	7	1	7	1	7	7	7	1	7	7	4	7	4	6	7	7	7	7	7	7	7	7	7	7	7	7	7	7	7	7	7	7	7	7	7	7	7	7	7	7	7	7
English	4	7	7	7	7	7	7	7	1	7	1	7	7	7	1	7	7	4	7	4	6	7	7	7	7	7	7	7	7	7	7	7	7	7	7	7	7	7	7	7	7	7	7	7	7	7	7	7	7
English	4	4	4	6	3	4	6	7	3	6	5	4	7	7	5	7	7	5	6	4	5	5	5	4	4	7	7	5	5	7	7	7	7	7	7	4	7	4	5	6	6	5	6	6	6	6	7	5	5
English	7	7	7	7	7	7	7	7	7	7	7	7	7	7	2	7	7	7	7	7	7	7	7	7	7	7	7	7	7	7	7	7	7	7	7	7	7	7	7	7	7	7	7	7	7	7	7	7	7
English	7	6	5	6	7	5	6	7	3	7	3	7	7	7	7	7	7	6	6	7	7	7	7	7	7	7	7	6	7	7	7	7	4	7	7	7	7	7	7	7	7	7	7	7	7	7	7	7	7
English	6	6	6	6	6	6	6	7	7	7	1	7	7	7	3	7	7	7	6	7	6	7	7	7	7	7	7	7	6	6	6	7	7	7	7	7	7	7	7	7	7	7	7	7	6	7	6	6	6
English	7	7	7	7	7	7	7	7	7	7	7	7	7	7	7	7	7	7	7	7	7	7	7	7	7	7	7	7	7	7	7	7	7	7	7	7	7	7	7	7	7	7	7	7	7	7	7	7	7
English	7	7	7	7	7	6	7	7	7	7	7	7	7	7	7	7	7	7	7	7	7	7	7	7	7	7	7	7	7	7	7	7	7	7	7	7	7	7	7	7	7	7	7	7	7	7	7	7	7
English	7	7	7	7	7	7	7	7	7	7	7	7	7	7	7	6	7	7	7	7	7	7	7	7	7	7	7	7	7	7	7	7	7	7	7	7	7	7	7	7	7	7	7	7	7	7	7	7	7
English	7	7	7	7	7	7	7	7	7	7	7	7	7	7	6	6	7	7	7	7	7	7	7	7	7	7	7	7	7	7	7	7	7	6	6	7	7	7	7	7	7	7	7	7	7	7	7	7	7
English	7	7	5	5	4	7	7	7	7	7	7	7	7	7	7	7	7	7	7	7	7	7	7	7	7	7	7	7	7	7	7	7	7	7	7	7	7	7	7	7	7	7	7	7	7	7	7	7	7
English	5	7	5	6	6	7	6	7	7	7	7	7	6	6	6	4	6	6	6	7	7	7	6	5	7	7	6	7	6	6	6	7	7	7	7	7	6	7	6	7	7	6	7	7	6	6	7	6	7
English	7	7	6	7	5	6	6	7	2	7	5	7	7	7	2	7	7	5	6	7	7	7	6	7	6	7	7	7	7	7	7	7	6	7	7	6	6	6	6	6	6	6	6	6	6	6	6	6	6
English	6	6	7	6	6	6	6	6	1	7	1	7	7	7	1	7	7	5	7	7	7	7	6	7	7	7	7	7	7	7	7	7	7	7	7	7	7	6	6	6	6	7	7	7	7	7	7	7	7
English	7	7	6	7	1	5	7	7	1	1	7	7	7	7	7	7	7	7	7	7	7	7	7	7	7	7	7	7	7	7	7	7	7	7	7	7	7	7	7	7	7	7	7	7	7	7	7	7	7
English	7	7	7	7	7	7	7	7	7	7	7	7	7	7	7	7	7	7	7	7	7	7	7	7	7	7	7	7	7	7	7	7	7	7	7	7	7	7	7	7	7	7	7	7	7	7	7	7	7
English	7	7	7	7	7	7	7	6	2	7	2	6	6	4	2	6	7	7	6	5	7	7	6	7	6	6	6	6	7	7	7	7	7	6	7	7	7	7	7	7	7	7	7	7	7	7	7	6	7
English	6	5	7	6	7	3	7	7	5	7	7	7	7	7	7	7	7	7	7	7	7	7	7	7	7	7	7	7	7	7	7	7	7	7	7	7	7	7	7	7	7	7	7	7	7	7	7	7	7
English	4	4	6	6	5	6	6	6	7	7	7	7	6	3	6	6	6	4	5	4	1	1	2	2	3	6	6	6	6	5	6	7	7	7	7	6	5	4	5	4	6	5	4	5	4	4	4	6	6
English	3	3	3	3	3	4	3	4	5	6	7	7	7	6	7	4	4	5	5	6	5	6	3	6	7	3	5	6	3	6	6	1	1	7	7	5	5	5	4	5	6	7	7	7	6	5	4	2	5
English	6	5	5	5	4	3	4	6	5	4	5	4	7	7	7	7	7	7	6	7	6	6	4	5	5	5	5	5	5	5	4	4	4	4	4	3	4	5	5	5	6	6	5	5	5	5	5	5	6
English	7	7	7	6	7	6	6	5	5	6	1	6	6	6	5	5	5	4	5	5	5	5	7	7	6	7	7	7	6	3	6	6	6	5	7	3	4	5	4	4	4	5	5	6	6	6	7	7	6
English	2	3	7	6	7	6	5	5	6	6	7	6	7	6	5	4	4	4	3	4	4	4	7	6	7	6	5	5	6	7	6	6	6	7	7	2	4	4	4	5	5	5	5	4	6	6	6	5	6
English	5	4	4	5	5	7	7	7	6	6	5	5	4	3	7	4	4	4	6	5	7	7	6	7	6	7	5	6	5	5	5	7	6	7	7	6	5	6	4	5	5	4	6	5	5	3	5	4	4
English	6	6	5	6	5	4	3	6	5	5	4	5	5	4	7	5	4	5	5	6	6	7	7	6	6	6	6	6	6	5	6	4	4	3	7	4	4	5	4	6	5	4	5	5	5	3	7	6	4
English	5	5	4	5	3	5	4	5	5	4	5	5	5	4	6	6	4	5	5	6	6	4	5	4	5	5	4	7	7	6	5	7	6	7	3	3	3	5	6	7	3	2	5	3	1	4	6	5	3
[truncated: 7 more columns]

## Sheet: French & Spanish
Language	KN1	KN2	KN3	KN4	VM1	VM2	VM3	FF1	FF2	FF3	FF4	ER1	ER2	A1	A2	A(F)	A3	A4	C	C(F)	E1	E2	E3	E4	E5	PV1	PV2	PV3	PV4	PV5	S1	S2	S3	S4	L1	L2	L3	RA1	RA2	RA3	RA4	RA5	RA6	RA7	Co1	Co2	Co3	Co4	LTO1
French	6	6	4	5	5	4	6	5	5	4	6	5	5	4	5	6	7	7	6	6	7	6	6	5	4	4	4	4	4	3	5	5	4	5	5	4	4	6	5	6	5	6	4	6	5	5	4	4	4
French	7	7	7	6	6	3	4	7	5	7	3	7	7	7	7	7	7	7	5	5	6	5	5	4	5	7	7	7	7	7	7	7	7	7	7	7	7	7	7	6	6	6	6	6	7	7	5	6	6
French	3	1	5	4	3	3	5	1	1	5	7	4	1	4	1	5	5	7	7	6	6	6	6	4	1	4	4	4	1	1	1	5	5	6	4	4	4	4	4	4	2	2	5	6	6	6	3	3	5
French	6	5	5	5	4	5	1	1	1	2	4	6	4	4	4	5	6	6	2	5	5	4	5	5	1	5	5	6	6	5	5	5	6	7	4	6	2	3	2	4	4	5	5	4	4	4	4	5	6
French	5	4	7	6	7	4	1	1	1	1	1	5	1	6	1	7	7	6	3	2	6	6	5	4	2	2	1	2	3	2	2	5	3	6	4	5	4	1	2	2	1	1	5	5	3	3	2	3	5
French	7	7	5	5	6	4	1	1	1	7	6	1	3	7	7	6	3	7	1	1	7	7	7	7	3	5	5	6	6	5	7	7	7	7	7	7	7	4	5	5	4	5	6	6	6	7	6	5	4
French	6	4	7	7	1	7	1	1	1	1	7	1	1	7	4	4	4	7	1	4	7	1	4	7	7	4	7	7	1	4	7	7	4	7	4	7	7	1	1	1	1	1	1	7	1	4	7	7	4
French	5	4	6	6	1	4	7	5	5	6	7	5	7	7	1	7	7	7	4	4	7	6	7	6	1	7	4	7	4	6	7	7	7	7	7	7	7	1	3	6	1	1	6	6	2	6	4	4	7
French	1	1	6	4	1	2	1	1	1	1	1	1	1	4	1	6	6	6	1	1	4	1	4	1	1	1	1	1	5	1	4	5	5	2	4	3	5	1	5	5	4	3	3	5	2	2	3	2	4
French	6	5	6	6	4	2	6	1	1	2	7	1	1	5	1	5	6	6	1	1	6	2	4	2	1	2	1	3	1	1	6	6	6	6	5	6	6	4	3	3	2	2	1	1	1	1	1	1	4
French	4	6	7	7	1	3	5	2	1	4	2	1	1	7	4	6	7	6	4	4	7	7	7	7	4	5	4	5	5	4	5	7	5	7	7	7	7	6	7	7	4	7	6	7	7	7	7	7	7
French	4	4	6	5	6	6	2	5	1	5	1	3	3	6	5	7	6	6	3	3	4	4	5	5	4	5	5	6	6	5	5	5	5	5	5	5	5	5	5	5	3	4	5	5	5	5	5	4	4
French	4	4	6	5	6	6	2	5	1	5	1	3	3	6	5	7	6	6	3	3	4	4	5	5	4	5	5	6	6	6	5	5	5	5	5	5	5	5	5	5	3	4	4	5	5	5	5	4	4
French	3	2	2	4	2	3	3	3	4	4	3	4	4	3	3	3	3	4	4	4	4	3	4	3	4	5	6	6	6	6	6	5	5	5	5	3	3	2	2	2	3	2	2	3	2	3	2	3	2
French	4	5	4	4	4	6	6	6	4	4	6	5	5	5	5	5	6	6	5	5	5	6	5	5	5	5	5	5	5	5	5	6	6	6	6	6	6	6	2	2	2	2	3	2	3	3	3	3	2
French	5	5	4	4	4	5	4	5	4	5	4	5	5	6	6	6	3	2	3	3	2	3	2	3	2	2	2	3	2	3	2	3	2	2	6	4	6	4	3	3	4	3	3	3	3	3	4	4	4
French	4	4	4	5	5	5	5	5	5	5	5	4	4	4	4	4	6	6	5	6	6	6	6	6	6	6	6	6	6	6	6	6	6	6	6	6	6	6	3	3	3	3	3	2	3	2	2	2	2
French	7	5	5	6	6	5	1	4	1	1	1	4	4	6	1	4	6	7	1	1	5	5	5	5	5	5	6	6	1	1	6	6	6	6	6	5	5	5	5	5	4	4	5	4	4	4	4	4	6
French	1	7	7	7	1	6	1	4	3	3	2	7	6	7	4	6	6	6	1	6	6	4	4	4	2	6	5	6	6	6	7	6	7	5	6	6	6	6	6	6	1	5	4	4	4	4	4	4	5
French	1	3	6	6	6	6	2	2	4	4	4	6	6	6	2	6	7	7	2	2	6	3	5	5	3	6	6	5	5	7	6	7	7	5	7	6	6	6	7	6	6	6	6	6	6	6	6	6	6
French	1	7	7	7	6	7	7	7	7	5	1	7	6	5	1	5	7	7	1	3	7	7	7	5	1	7	7	5	4	1	7	7	7	7	7	7	7	4	4	2	2	2	6	7	6	7	7	7	5
French	7	7	7	7	1	6	1	4	1	2	1	1	4	7	1	6	7	6	4	3	5	4	6	4	4	6	5	5	2	6	7	6	7	6	6	5	6	7	5	3	4	4	1	4	3	3	4	4	6
French	6	6	7	6	6	6	1	1	1	4	7	7	7	7	1	7	7	7	6	6	6	6	6	6	6	5	6	6	7	6	7	7	7	7	7	7	7	6	6	6	6	6	6	6	6	6	6	6	7
French	3	3	6	6	2	6	6	1	1	1	1	1	1	7	1	5	7	7	2	2	7	6	6	5	1	4	5	5	5	5	6	7	7	7	7	7	7	4	4	4	4	4	6	6	6	6	6	6	6
French	7	4	7	7	7	2	1	4	1	3	1	5	5	6	4	5	7	6	1	4	6	5	6	7	4	6	6	6	6	7	7	7	5	6	6	6	7	6	5	4	5	6	5	7	6	6	6	7	5
French	7	7	7	7	1	5	1	1	1	1	1	1	7	4	6	7	7	7	4	7	7	6	7	6	4	7	6	6	6	6	5	7	7	6	6	6	6	6	7	7	7	7	6	6	6	6	6	5	7
French	7	3	7	7	7	5	1	1	1	4	1	4	2	7	1	7	7	7	7	7	7	7	7	7	3	5	3	4	2	5	7	7	7	7	4	7	7	4	7	7	2	2	7	7	7	7	7	7	7
French	6	6	6	6	6	6	7	6	6	6	5	6	6	6	4	4	6	7	4	4	7	7	7	6	5	4	5	6	3	4	6	7	7	6	6	7	6	4	5	5	5	5	6	4	4	4	4	4	5
French	3	5	6	7	1	6	7	7	7	7	7	2	3	6	3	6	7	6	2	6	5	1	2	4	1	5	6	6	1	1	6	6	6	6	6	6	6	6	6	6	6	6	1	3	3	4	4	4	6
French	5	6	6	5	1	6	1	2	6	1	3	1	1	5	3	5	7	6	6	2	4	1	2	3	2	6	6	6	4	4	6	6	6	5	5	5	6	6	6	6	6	6	6	6	6	6	3	5	5
French	5	7	6	6	5	5	7	5	5	6	6	6	5	6	4	5	6	5	4	4	5	5	4	5	6	6	5	5	4	5	4	5	5	6	6	6	6	4	5	5	4	4	5	5	5	5	5	5	6
French	4	5	6	5	5	6	4	3	3	5	4	4	6	6	5	6	5	7	5	4	6	5	5	4	6	5	6	4	5	6	6	5	6	6	6	5	6	6	6	6	5	6	5	5	6	5	5	6	5
French	4	5	5	5	5	6	4	2	2	3	2	2	7	2	4	6	6	7	4	4	7	7	7	6	5	4	5	6	3	4	6	7	7	6	6	7	6	7	7	7	4	5	6	7	6	6	6	5	6
French	7	6	6	6	6	6	5	5	4	4	4	6	6	7	6	7	7	7	4	4	5	5	5	4	5	6	6	6	5	6	5	5	7	7	7	7	7	5	5	5	6	4	5	4	6	5	5	5	7
French	4	5	5	5	6	6	4	5	3	4	5	5	5	6	6	6	6	6	4	5	5	4	5	5	6	6	6	6	5	5	5	6	6	6	6	6	6	5	5	6	5	4	6	5	5	5	5	5	6
French	5	5	6	6	5	7	3	5	3	3	3	4	5	7	5	6	7	7	3	3	5	5	5	4	4	6	6	6	6	5	5	5	6	7	7	6	6	4	4	4	5	5	4	4	5	4	4	4	7
French	6	5	5	6	5	6	5	5	3	3	3	4	4	6	4	5	6	6	4	4	4	4	4	4	4	5	5	5	5	5	5	5	6	7	7	7	7	5	5	5	5	5	4	4	5	5	5	5	6
French	7	7	7	7	3	3	3	5	1	7	1	7	6	7	1	5	5	7	6	7	7	6	3	6	7	5	6	6	6	5	6	6	6	7	7	7	7	6	6	6	6	6	7	7	7	7	7	7	7
French	7	7	7	7	1	4	4	5	4	6	4	4	4	5	1	4	3	4	3	4	5	5	4	4	4	5	5	5	5	4	4	6	5	5	5	5	5	5	5	5	5	5	5	5	6	7	7	6	7
French	7	7	7	7	7	7	7	7	7	7	7	7	7	7	7	7	7	7	4	3	7	7	6	5	4	6	7	7	7	4	7	7	6	7	7	7	7	3	6	6	2	6	6	6	7	7	6	7	6
French	4	5	7	7	7	5	4	4	4	7	7	6	6	7	5	5	6	6	5	5	7	7	6	6	6	6	7	7	7	7	7	7	6	7	7	7	7	6	6	6	6	6	6	6	6	6	6	6	7
French	4	5	7	7	1	4	1	2	2	7	7	7	7	7	5	7	7	7	2	3	7	4	6	5	5	7	5	7	7	7	7	7	7	7	7	7	7	7	7	7	7	7	7	7	7	7	7	7	7
French	7	7	7	7	7	5	7	4	4	7	7	5	5	7	1	4	7	6	5	7	7	7	7	7	7	7	7	7	7	6	7	7	7	7	7	7	7	7	7	7	7	7	7	7	7	7	7	7	7
French	7	5	7	7	1	5	6	4	1	7	5	6	5	7	1	5	7	5	1	1	6	6	5	4	4	5	4	6	7	6	7	7	7	7	7	7	7	7	7	7	6	6	7	7	7	7	7	7	7
French	7	5	7	7	1	6	7	4	1	7	5	7	7	7	1	6	7	7	7	7	7	4	7	7	5	7	7	7	7	4	3	7	7	7	7	7	7	7	7	7	5	6	7	7	7	7	7	7	7
French	6	7	6	6	6	5	5	5	7	7	7	5	5	7	7	7	5	6	6	6	5	5	5	6	5	6	6	5	5	6	6	6	6	7	6	5	5	6	6	6	6	6	6	6	6	7	5	6	5
French	7	7	7	7	7	7	7	7	7	7	7	7	7	7	7	7	7	7	7	7	7	7	7	7	7	7	7	7	7	7	7	7	7	7	7	7	7	7	7	7	7	7	7	7	7	7	7	7	7
French	7	7	1	7	1	7	1	7	7	7	1	1	7	7	7	7	7	7	7	6	7	1	1	6	1	7	6	7	7	4	7	7	7	7	7	7	7	7	7	7	7	7	1	1	1	7	7	7	7
French	6	6	7	6	6	6	6	6	6	6	6	5	5	5	5	5	6	5	5	5	5	4	4	4	4	5	4	4	5	4	5	6	5	6	6	6	6	5	5	5	4	5	5	6	6	6	6	6	6
French	6	1	7	7	1	4	1	1	3	7	1	7	7	4	7	7	5	5	7	7	7	7	4	7	4	5	7	6	7	7	7	7	6	7	7	7	7	7	7	7	6	7	4	7	7	7	7	7	5
French	7	7	7	7	7	7	6	6	6	7	7	6	7	7	7	5	6	7	6	7	7	6	7	7	6	6	6	7	7	7	7	7	7	7	7	7	7	7	7	7	7	7	6	7	7	7	7	7	6
French	6	7	7	7	7	6	1	1	1	7	7	1	5	7	1	6	6	6	4	6	6	6	6	7	5	6	6	5	6	6	7	7	7	7	7	7	7	7	7	7	6	7	7	7	3	4	5	4	7
French	6	6	6	5	5	6	1	1	1	7	6	3	5	7	1	5	5	6	2	5	6	4	6	5	4	6	5	6	5	6	7	6	4	6	7	6	6	7	7	7	6	7	7	7	6	5	5	6	7
French	5	4	7	7	7	5	1	1	1	7	7	2	2	7	0	5	4	7	5	4	6	7	7	6	3	4	6	6	3	2	6	7	7	7	5	6	4	4	6	6	5	5	7	7	7	7	7	7	7
French	5	4	7	7	7	5	1	1	1	7	7	2	2	7	1	5	4	7	5	6	7	7	6	3	4	4	6	6	3	2	6	7	7	7	5	6	4	4	6	6	5	5	7	7	7	7	7	7	7
French	7	7	7	7	7	7	7	7	7	7	7	7	7	7	7	7	7	7	7	7	7	7	7	7	7	7	7	7	7	7	7	7	7	7	7	7	7	7	7	7	7	7	7	7	7	7	7	7	7
French	7	7	7	7	6	7	6	6	6	7	7	7	7	7	7	7	7	7	6	6	7	7	7	7	7	7	7	7	7	7	7	7	7	7	7	7	7	7	7	7	6	7	7	7	7	7	7	7	7
French	1	1	3	1	2	2	3	1	4	4	4	4	4	4	4	4	1	3	4	1	2	3	2	4	4	4	4	4	4	4	4	4	4	4	4	4	4	3	2	4	2	2	3	3	4	4	4	4	4
French	1	1	3	1	2	2	3	3	1	4	4	4	4	4	4	4	1	3	4	1	2	3	2	4	4	4	4	4	4	4	4	4	4	4	4	4	4	3	2	4	2	2	3	3	3	3	3	4	4
French	1	5	4	4	1	7	7	6	3	7	4	7	6	7	2	6	7	7	3	2	5	6	1	5	3	7	7	7	6	3	7	7	7	7	7	7	6	6	6	7	5	6	7	7	6	7	6	6	7
French	1	1	4	4	6	2	1	1	5	7	2	1	4	7	1	6	5	7	1	1	3	3	4	3	1	5	2	3	5	4	2	7	3	7	7	7	7	1	5	6	4	4	2	2	2	2	2	3	3
French	1	7	7	7	7	7	4	2	1	7	7	7	7	7	1	7	7	7	7	7	7	7	7	7	7	7	7	7	1	1	7	7	7	7	7	7	7	7	7	7	7	7	7	7	7	7	7	6	7
French	7	7	6	7	7	7	3	1	1	7	7	7	7	7	1	7	7	7	5	7	7	7	6	7	7	7	7	7	7	7	7	7	7	7	7	7	7	7	7	7	7	7	7	7	7	7	7	7	7
French	7	7	7	7	1	7	2	2	1	7	7	7	7	7	1	7	3	7	7	4	7	5	5	7	7	7	7	7	7	7	7	7	7	7	7	7	7	3	6	7	7	7	1	5	1	1	1	7	7
French	7	7	7	7	1	5	1	4	1	7	6	7	7	7	1	7	5	7	5	5	7	7	7	7	6	7	7	7	7	6	7	7	7	7	7	7	7	7	7	7	6	7	7	7	7	7	7	7	7
French	7	7	7	7	7	7	7	7	7	7	7	7	7	7	6	7	7	7	6	6	7	7	6	7	7	7	7	7	7	7	7	7	7	7	7	7	7	7	7	7	6	7	6	7	7	7	6	7	7
French	7	7	7	7	6	7	7	6	6	7	7	7	7	7	6	7	7	7	7	6	6	7	7	7	7	7	7	7	7	7	7	7	7	7	7	7	7	7	7	7	6	7	6	7	7	7	7	7	7
Spanish	6	7	7	6	5	6	1	7	7	7	6	6	7	6	7	7	6	7	6	6	7	7	7	7	6	6	6	6	6	7	7	5	6	6	5	5	5	5	6	7	7	7	7	6	6	6	7	6	7
Spanish	7	7	7	7	7	6	2	5	3	7	6	7	7	6	1	4	7	4	3	3	5	5	5	5	2	7	5	5	6	6	6	7	7	7	6	7	7	6	6	6	6	6	6	6	6	6	6	6	6
Spanish	5	6	7	7	1	7	2	3	2	7	5	2	2	6	1	3	7	7	6	4	4	5	4	4	4	4	6	5	6	7	5	6	7	7	7	7	7	7	6	7	7	7	7	7	7	7	7	7	7
Spanish	4	6	6	5	5	4	4	6	1	7	1	2	4	5	1	4	6	6	4	4	5	4	4	4	2	4	5	5	4	3	5	6	6	6	6	6	6	6	6	6	6	5	6	3	5	5	4	5	3
Spanish	7	7	7	6	6	6	6	6	5	7	7	6	6	6	2	5	7	7	6	6	6	5	5	5	5	5	5	5	7	5	7	7	7	7	7	7	7	6	6	5	5	5	4	4	4	6	5	5	5
Spanish	7	7	7	7	7	7	4	4	1	7	7	1	7	7	1	7	7	7	1	1	7	1	1	7	4	7	7	7	7	5	7	7	7	7	7	7	7	7	7	7	7	7	7	7	7	7	7	7	7
Spanish	7	7	7	7	1	5	1	6	1	7	1	5	6	7	2	4	6	7	2	3	6	4	5	5	3	5	5	5	4	4	6	7	7	7	7	7	7	5	6	6	5	6	6	5	4	5	5	4	6
Spanish	6	4	6	6	1	5	1	1	7	7	7	5	5	5	1	4	4	7	1	1	4	4	4	4	1	7	4	7	7	7	7	7	7	7	7	7	7	7	7	7	7	7	7	7	7	7	7	7	7
Spanish	4	4	7	7	4	5	1	2	1	6	1	2	2	4	2	3	5	6	3	4	5	5	5	5	4	5	6	5	1	1	7	7	7	6	5	7	6	5	5	5	5	5	6	6	6	6	6	6	6
Spanish	5	7	7	7	5	5	5	5	5	7	5	5	5	5	5	5	5	7	5	5	5	5	5	5	5	5	5	5	5	6	6	6	6	6	6	6	6	6	6	4	4	5	4	4	6	6	5	4	6
Spanish	2	2	7	7	2	2	2	2	2	2	2	2	7	2	2	2	5	7	7	7	7	7	7	7	2	7	7	7	7	7	7	7	7	7	7	7	7	7	7	7	7	7	7	7	7	7	7	7	7
Spanish	4	4	4	4	4	4	4	4	4	4	6	6	6	6	7	7	7	7	7	7	6	6	6	6	6	6	6	6	6	6	6	6	6	6	6	6	6	6	6	6	6	6	6	6	6	6	6	6	6
Spanish	3	5	4	4	1	4	1	5	1	7	5	6	4	6	1	1	7	4	1	4	4	1	5	1	1	5	4	3	5	1	7	7	7	5	5	4	5	7	7	7	4	5	3	4	3	4	5	5	5
Spanish	7	6	7	7	2	6	2	2	6	2	6	4	5	1	5	5	5	5	3	3	5	3	3	4	4	6	5	6	6	4	6	7	6	7	7	7	7	5	7	7	6	5	7	7	6	6	7	7	6
Spanish	7	7	7	7	1	7	1	1	1	7	2	1	7	7	1	7	7	7	3	3	6	6	5	6	6	7	7	7	7	2	7	7	7	7	7	7	7	7	7	6	6	7	7	7	5	7	6	7	7
Spanish	2	3	4	4	4	7	7	7	1	1	1	5	5	4	1	4	5	6	1	7	5	4	5	4	2	5	5	5	4	4	5	5	6	6	5	4	4	6	7	6	6	6	5	6	6	6	6	6	6
Spanish	7	7	7	7	1	4	1	5	1	3	1	2	2	5	1	4	7	6	1	1	6	6	6	6	1	5	6	6	2	2	4	5	5	5	5	5	5	6	6	6	6	6	6	6	6	6	6	6	7
Spanish	7	7	7	7	7	7	7	7	7	7	7	7	7	5	5	7	7	7	5	7	7	5	5	5	5	7	5	5	5	5	7	7	7	7	7	7	6	5	7	7	7	7	7	7	7	7	7	7	7
Spanish	7	7	5	5	1	5	1	4	1	1	1	7	6	4	1	2	5	7	2	4	5	4	4	6	2	4	7	5	1	1	7	7	7	5	5	4	4	6	7	6	6	6	5	7	7	7	6	6	7
Spanish	7	7	6	6	1	5	1	4	1	4	1	7	5	4	1	3	7	7	3	4	5	5	4	6	2	4	7	5	1	1	7	7	7	6	6	7	6	4	5	4	6	6	4	7	7	7	6	6	7
Spanish	7	7	7	7	7	5	1	1	1	1	1	2	2	3	1	2	7	6	2	5	6	6	6	6	6	7	6	4	6	6	5	5	5	5	5	5	4	7	7	6	5	5	7	7	7	7	7	7	6
Spanish	2	4	5	5	1	4	1	4	3	1	1	3	3	4	1	4	5	5	2	2	3	2	4	5	2	4	3	4	5	5	4	5	5	4	4	3	5	5	6	6	6	6	6	6	6	6	6	5	6
[truncated: 9 more columns]
